# Supplementary material for: Increasing methane (CH4) emissions and altering rhizosphere microbial diversity in paddy soil by combining Chinese milk vetch and rice straw
Source: PeerJ. 2020 Aug 3;8:e9653. doi: 10.7717/peerj.9653 (PMC7409806; doi:10.7717/peerj.9653)
Supplement: Supplemental Information 5 — NSV, Va, Vb, Vc, SVa, SVb, SVc was treatment as write in text. [file peerj-08-9653-s005.txt]

Order	NSV1	NSV2	NSV3	SVa1	SVa2	SVa3	SVb1	SVb2	SVb3	SVc1	SVc2	SVc3	Va1	Va2	Va3	Vb1	Vb2	Vb3	Vc1	Vc2	Vc3
Archaea|Euryarchaeota|Methanomicrobia|Methanocellales	0.056569381	0.078265634	0.048795364	0.140956013	0.1382704	0.131744294	0.120301345	0.019786308	0.055015227	0.199319495	0.079118619	0.127246388	0.156012645	0.378849601	0.197600565	0.079437825	0.186101681	0.110316569	0.067410829	0.110891568	0.061892307
Archaea|Euryarchaeota|Methanomicrobia|Methanomicrobiales	0.041903245	0.097832042	0.126054691	0.172049252	0.237906423	0.281730107	0.112412732	0.108824693	0.094311818	0.189252854	0.199774512	0.048940919	0.190910211	0.085546684	0.116947273	0.217944801	0.214732709	0.096526998	0.222059203	0.231864188	0.151735979
Archaea|Euryarchaeota|Methanomicrobia|Methanosarcinales	0.442079239	0.203490647	0.254142523	0.572115584	0.790988023	0.758036402	0.463456001	0.237435694	0.22006091	0.678491614	0.563720157	0.289730238	0.416717987	0.358481343	0.318580502	0.67827681	0.762812385	0.198963812	0.594801435	0.506068793	0.253558808
Archaea|Thaumarchaeota|Unclassified|Nitrososphaerales	4.538121478	6.814980042	5.635864593	3.154927242	3.058215905	3.703028092	2.496745947	8.183616937	5.60369388	3.168978639	3.512866665	5.033084061	3.430225397	5.142985172	3.893537655	5.147163662	3.304838644	3.807891575	6.082836013	5.899431429	3.995048615
Bacteria|Acidobacteria|Acidobacteria_Gp1|Unclassified	2.373818852	2.70603428	2.561756633	2.412835289	2.265194494	1.93157404	1.528418728	3.753462604	3.039591315	1.916688478	3.020353265	2.936455111	2.134909882	3.619439466	3.51043452	2.289438843	1.9387296	3.088863936	2.787636061	3.058591072	2.906941921
Bacteria|Acidobacteria|Acidobacteria_Gp18|Unclassified	0.129900061	0.156531267	0.227711701	0.161684839	0.152504118	0.172281	0.218909005	0.187969925	0.08841733	0.181199541	0.146369444	0.109627657	0.164223837	0.120172723	0.086702289	0.207760464	0.134974846	0.135925773	0.23197256	0.169361668	0.117795037
Bacteria|Acidobacteria|Acidobacteria_Gp2|Unclassified	1.998784806	2.119042029	1.923350615	1.581609386	1.488440188	1.31946978	0.909162624	3.379501385	2.680027508	1.177797016	1.975987499	2.049645668	1.395902615	2.379012547	2.649460631	1.588756493	1.644239028	2.543190907	1.76259492	1.790394774	2.280032743
Bacteria|Acidobacteria|Acidobacteria_Gp6|Unclassified	0.113138763	0.158487908	0.11385585	0.101571245	0.0691352	0.119583283	0.063108902	0.249307479	0.119854603	0.106706396	0.089008446	0.142907482	0.092375908	0.101841291	0.088718621	0.101843365	0.081802937	0.17138467	0.057497472	0.11895641	0.115798511
Bacteria|Acidobacteria|Unclassified|Unclassified	0.247229148	0.356108633	0.321236149	0.151320426	0.132170235	0.141878471	0.063108902	0.536208943	0.34973966	0.128853007	0.294716854	0.25840805	0.133431868	0.211829884	0.243976207	0.148691313	0.23313837	0.378228237	0.138787002	0.211702085	0.291492803
Bacteria|Aminicenantes|Unclassified|Unclassified	0.108948438	0.131094936	0.136220392	0.12230007	0.0691352	0.119583283	0.033526604	0.104867432	0.078593182	0.100666412	0.098898273	0.09005129	0.114956686	0.075362555	0.072587962	0.116101436	0.157470653	0.153655221	0.097150901	0.12097262	0.125781141
Bacteria|Bacteroidetes|Bacteroidia|Bacteroidales	0.393890507	0.285669562	0.522517028	0.42286804	1.089896094	0.650614131	0.808582811	0.019786308	0.355634149	0.736878133	0.648772672	0.332798246	0.420823583	0.332002607	0.358907148	0.572359711	0.705550329	0.281701239	0.450066419	0.354853018	0.513107193
Bacteria|Chloroflexi|Anaerolineae|Anaerolineales	0.647405142	0.872661814	0.945410186	0.847808963	1.152931129	1.307308768	0.534453516	1.003165809	0.577659888	0.742918118	0.939533596	0.675384676	0.794432812	0.380886427	0.489968747	1.319890009	1.147286188	0.583101866	1.088486627	0.685511513	0.656857069
Bacteria|Chloroflexi|Ktedonobacteria|Thermogemmatisporales	1.026629512	1.058542694	0.910846803	0.806351312	0.715752659	0.897888038	0.855914487	1.175306688	1.00795756	0.881837766	0.842613288	1.634626679	0.517305087	0.806583021	1.290452667	0.820857521	0.95709436	1.026338081	0.450066419	0.693576354	0.862499251
Bacteria|Chloroflexi|Ktedonobacteria|Unclassified	0.226277525	0.258276591	0.404594897	0.217652668	0.302974847	0.27159593	0.282017907	0.389790265	0.447981138	0.267772655	0.288782958	0.726283231	0.141643059	0.429770246	0.461740095	0.321825033	0.267904618	0.447176093	0.222059203	0.209685874	0.37335037
Bacteria|Chloroflexi|Unclassified|Unclassified	0.228372687	0.135008218	0.126054691	0.138883131	0.113869741	0.131744294	0.067053209	0.104867432	0.064839375	0.118786366	0.102854204	0.066559649	0.215543786	0.130356852	0.064522633	0.144617578	0.08384801	0.074857672	0.176457759	0.151215775	0.10581588
Bacteria|Firmicutes|Bacilli|Bacillales	0.180183955	0.136964859	0.146386093	0.118154305	0.144370565	0.141878471	0.015777226	0.221606648	0.0864525	0.080533129	0.112744031	0.088093653	0.082111919	0.040736516	0.066538966	0.154801915	0.134974846	0.080767488	0.10904693	0.11895641	0.097829776
Bacteria|Firmicutes|Clostridia|Clostridiales	0.052379057	0.086092197	0.044729084	0.084988185	0.152504118	0.143905306	0.368792648	0.114760586	0.265251989	0.167106243	0.096920308	0.109627657	0.071847929	0.171093368	0.131061599	0.050921682	0.132929772	0.204873628	0.063445486	0.044356627	0.123784615
Bacteria|Nitrospirae|Nitrospira|Nitrospirales	1.70755725	2.295139704	2.4133374	2.228348742	2.54580207	2.188982123	3.18305526	2.21013059	2.650555064	2.502566993	2.332021283	1.603304491	2.399720819	1.664086687	1.697751789	2.067420308	2.355924578	1.617319701	2.404980471	2.171458527	2.086369717
Bacteria|Planctomycetes|Planctomycetia|Planctomycetales	0.127804898	0.146748063	0.083358748	0.149247544	0.091502471	0.188495683	0.305683746	0.148397309	0.161116023	0.19327951	0.154281306	0.231001135	0.096481504	0.197572104	0.163322916	0.175170588	0.130884699	0.234422709	0.059480144	0.145167144	0.149739453
Bacteria|Proteobacteria|Alphaproteobacteria|Alphaproteobacteria_incertae_sedis	0.375034046	0.336542224	0.376130934	0.42286804	0.2765408	0.387125542	0.23468623	0.439256035	0.434227331	0.390585677	0.454932057	0.377823891	0.309972493	0.501059149	0.550458716	0.425705265	0.503088061	0.512184071	0.315244761	0.618976572	0.618923074
Bacteria|Proteobacteria|Alphaproteobacteria|Rhizobiales	2.051163863	1.426391172	1.3154417	1.834501057	1.838182964	1.76334671	2.494773794	1.573011476	1.992337165	1.910648493	1.742587574	1.687482871	1.443116968	1.751670197	1.746143764	1.647825644	2.124831281	1.668538108	1.157880128	1.487963224	1.792880388
Bacteria|Proteobacteria|Alphaproteobacteria|Rhodospirillales	0.213706552	0.246536746	0.10978957	0.159611956	0.152504118	0.123636953	0.102551966	0.174119509	0.251498183	0.15905293	0.179994857	0.256450413	0.192963009	0.350334039	0.328662164	0.12832264	0.1615608	0.250182219	0.120942959	0.316545022	0.297482381
Bacteria|Proteobacteria|Alphaproteobacteria|Unclassified	0.494458296	0.532206308	0.593676934	0.615646117	0.599849529	0.518869837	0.7711119	0.607439652	0.609097161	0.698624897	0.514271021	0.319094789	0.576836228	0.317744826	0.296400847	0.501069355	0.429465418	0.254122097	0.527390606	0.409290697	0.397308683
Bacteria|Proteobacteria|Betaproteobacteria|Rhodocyclales	0.100567789	0.060655866	0.121988411	0.08913395	0.140303788	0.162146824	0.214964698	0.079145231	0.025542784	0.241599388	0.110766066	0.033279825	0.160118241	0.083509858	0.042342978	0.079437825	0.15542558	0.098496937	0.140769673	0.157264406	0.16171861
Bacteria|Proteobacteria|Betaproteobacteria|Unclassified	0.356177586	0.504813336	0.524550168	0.476762987	0.648650847	0.798573108	0.264268528	0.364068065	0.453875626	0.686544927	0.583499812	0.467875181	0.437245966	0.411438814	0.379070471	0.370709848	0.511268355	0.405807379	0.392568947	0.544376789	0.644877912
Bacteria|Proteobacteria|Deltaproteobacteria|Desulfuromonadales	0.351987261	0.878531737	0.581478093	0.868537789	0.693385388	1.104625238	1.167514693	0.342303126	0.595343354	1.354969901	1.018652214	0.630359031	1.397955413	0.828988105	0.594818026	0.953253896	1.120700233	0.464905541	1.221325614	0.899229808	0.578992553
Bacteria|Proteobacteria|Deltaproteobacteria|Syntrophobacterales	0.419032454	0.358065274	0.43712514	0.337879856	0.526647553	0.506708825	0.53642567	0.17609814	0.212201592	0.388572349	0.367901576	0.268196234	0.291497311	0.148688284	0.256074201	0.446073938	0.451961225	0.238362587	0.378690247	0.344771967	0.283506698
Bacteria|Proteobacteria|Deltaproteobacteria|Unclassified	0.465126024	0.379588323	0.463555962	0.501637577	0.612049859	0.644533625	0.686309313	0.391768896	0.26132233	0.5919185	0.48855747	0.281899691	0.461879542	0.297376568	0.292368182	0.448110806	0.515358501	0.265941729	0.487737177	0.391144804	0.329426797
Bacteria|Proteobacteria|Gammaproteobacteria|Unclassified	0.247229148	0.238710182	0.187048897	0.213506903	0.195205271	0.196603024	0.171577328	0.154333201	0.192553296	0.189252854	0.25713551	0.215340042	0.21143819	0.305523872	0.310515173	0.209797332	0.159515727	0.449146032	0.263695303	0.292350498	0.327430271
Bacteria|Proteobacteria|Unclassified|Unclassified	0.140375872	0.166314471	0.187048897	0.217652668	0.292807906	0.208764036	0.329349584	0.203798971	0.184693978	0.27381264	0.19186265	0.125288751	0.188857413	0.148688284	0.120979937	0.222018535	0.229048223	0.100466875	0.170509745	0.147183354	0.211631761
Bacteria|Unclassified|Unclassified|Unclassified	1.527373295	1.84315567	2.179526278	1.513204262	1.941885764	1.803883416	1.10440579	1.990502572	2.01395029	1.620729227	1.845441779	1.48388865	1.449275362	1.165064364	1.330779312	1.421733374	1.523579697	1.258790852	1.594067847	1.475865962	1.61518957
Bacteria|Verrucomicrobia|Spartobacteria|Unclassified	0.421127616	0.313062534	0.246009962	0.319223913	0.248073365	0.224978718	0.301739439	0.447170558	0.312407899	0.167106243	0.310540578	0.42676481	0.24223016	0.332002607	0.332694828	0.291272024	0.31085116	0.315190198	0.25972996	0.223799347	0.321440693
Bacteria|Verrucomicrobia|Subdivision3|Unclassified	0.331035639	0.27979964	0.313103588	0.381410389	0.309075012	0.295917954	0.566007967	0.255243372	0.292759603	0.3422658	0.322408371	0.268196234	0.234018968	0.376812775	0.336727493	0.305530095	0.3231216	0.275791423	0.299383389	0.431469011	0.315451115
