# Supplementary material for: Increasing methane (CH4) emissions and altering rhizosphere microbial diversity in paddy soil by combining Chinese milk vetch and rice straw
Source: PeerJ. 2020 Aug 3;8:e9653. doi: 10.7717/peerj.9653 (PMC7409806; doi:10.7717/peerj.9653)
Supplement: Supplemental Information 6 [file peerj-08-9653-s006.xlsx]

## Sheet: Field
RiceYield (kg /ha)	StrawYield (kg /ha)	group	N level
3800	6660	NSV	0
4360	7840	NSV	0
4380	8120	NSV	0
4880	8450	Va	0
5420	8000	Va	0
5620	8900	Va	0
4700	8160	Vb	15
5360	8000	Vb	15
4800	8050	Vb	15
4840	8100	Vc	30
5180	8200	Vc	30
5050	8350	Vc	30
5160	9300	SVa	0
5360	8760	SVa	0
5600	9840	SVa	0
4500	9140	SVb	15
5050	8820	SVb	15
5480	8220	SVb	15
4440	7860	SVc	30
4560	7740	SVc	30
4520	7640	SVc	30
note: N level means the amount of nitrogen applied in the stage of Chinese milk vetch (the amount of nitrogen reduced in the stage of early rice)

## Sheet: Pot
Aboveground Biomass dry weight (g/pot)	Belowground Biomass dry weight (g/pot)	group	Nlevel
11.4	7.57	NSV	0
12.8	9.45	NSV	0
11.28	6.12	NSV	0
14.21	10.55	Va	0
15.02	11.83	Va	0
16.14	13.02	Va	0
17.41	11.83	Vb	15
16.3	14.15	Vb	15
17.05	10.88	Vb	15
15.45	9.58	Vc	30
16.45	11.7	Vc	30
16.97	14.56	Vc	30
16.72	12.06	SVa	0
16.9	11.79	SVa	0
16.74	11.92	SVa	0
19.93	14.15	SVb	15
18.83	11.76	SVb	15
19.3	15.14	SVb	15
16.4	14.26	SVc	30
15.6	10.25	SVc	30
16.01	13.48	SVc	30
note: N level means the amount of nitrogen applied in the stage of Chinese milk vetch (the amount of nitrogen reduced in the stage of early rice)
