# Supplementary material for: Increasing methane (CH4) emissions and altering rhizosphere microbial diversity in paddy soil by combining Chinese milk vetch and rice straw
Source: PeerJ. 2020 Aug 3;8:e9653. doi: 10.7717/peerj.9653 (PMC7409806; doi:10.7717/peerj.9653)
Supplement: Supplemental Information 7 [file peerj-08-9653-s007.xlsx]

## Sheet: Sheet1
	2019-04-26	2019-04-30	2019-05-05	2019-05-11	2019-05-18	2019-05-25	2019-06-02	2019-06-09	2019-06-15	2019-06-22	2019-06-29	2019-07-06	Average
NSV	-0.101798	0.128184	-0.353091	-0.426186	-1.53492	0.282447	0.82316	2.99099	4.11638	7.07601	11.5834	6.1754	2.56333
Va	0.225558	0.228325	0.648797	4.59507	3.63959	5.64636	3.14896	10.3387	6.94806	12.8374	25.5396	15.3175	7.42616
Vb	0.295591	0.0967919	0.46946	11.1538	5.34688	3.28898	1.70345	6.79877	5.06572	12.2276	22.4621	17.9504	7.23829
Vc	0.0390616	0.24251	1.10443	2.62701	3.71281	4.14685	5.56648	15.1564	5.9219	14.2957	18.2838	11.293	6.86583
SVa	0.453563	0.624338	0.689392	6.18119	5.26797	7.73779	2.44218	10.0602	7.89453	17.1793	38.5508	10.8962	8.99812
SVb	0.442636	1.48281	1.333	2.6142	3.57209	5.08734	4.42354	8.9211	8.8455	19.001	23.8929	11.6299	7.60384
SVc	0.111272	1.60119	0.817355	4.33644	3.1744	4.39789	4.03942	10.5529	7.12706	12.2575	18.4733	15.4666	6.86294
repetitionⅠ	2019-04-26	2019-04-30	2019-05-05	2019-05-11	2019-05-18	2019-05-25	2019-06-02	2019-06-09	2019-06-15	2019-06-22	2019-06-29	2019-07-06
	1	4	5	6	7	7	7	7	6	7	7	7
NSV	-0.0564155	0.123465	-0.234286	-0.182793	0.471588	1.07843	0.47093	2.99267	4.09682	8.55502	11.2326	5.60679	2.84623
Va	0.120764	0.19606	0.577868	4.45334	3.89997	6.22773	3.66002	10.3387	7.56774	10.546	21.5626	12.1432	6.7745
Vb	0.291469	0.0993506	0.404631	11.335	4.9019	4.34686	1.62054	7.49185	6.10795	14.8591	22.5482	16.1674	7.51452
Vc	0.0192174	0.234317	1.20706	2.14982	3.6258	3.62762	3.78385	15.1564	4.85478	13.368	15.6391	10.3106	6.16472
SVa	0.660319	0.413621	0.766867	6.2	6.51084	8.98328	3.66393	10	6.37674	16.4856	39.7725	6.0718	8.82546
SVb	0.225645	0.60408	1.333	3.04201	3.13783	6.05765	3.21616	8.92017	8.05388	18.0305	32.4443	10.4078	7.95608
SVc	0.0776264	0.732033	0.130744	4.33644	2.05577	4.29912	3.52524	12.2118	7.64031	10.7019	20.3275	15.5946	6.80275
repetitionⅡ	2019-04-26	2019-04-30	2019-05-05	2019-05-11	2019-05-18	2019-05-25	2019-06-02	2019-06-09	2019-06-15	2019-06-22	2019-06-29	2019-07-06
NSV	-0.0849247	0.132903	0.163462	-0.585034	-2.40129	0.579228	1.36734	3.33165	4.44323	6.70638	11.9342	6.45971	2.67057
Va	0.232719	0.22488	0.719726	4.4493	3.14015	5.26451	2.89648	10.5555	4.92138	12.4627	26.9489	16.9047	7.3934
Vb	0.295591	0.0967919	0.46946	9.49184	5.12544	4.49749	1.24612	6.7	4.88449	11.7792	24.1124	18.8419	7.29506
Vc	0.0783663	0.291484	1.1216	2.95541	3.31156	4.88031	4.28588	14.6158	6.91376	14.97	18.9956	11.7842	7.017
SVa	0.253747	0.571473	0.611917	6.03507	3.7218	4.22993	1.72006	10.5915	6.87839	19.3122	32.5249	13.3083	8.31327
SVb	0.289945	2.17309	1.11775	2.61565	3.29026	4.48887	4.69444	8.25857	7.9034	18.1795	24.6382	12.241	7.49089
SVc	0.0802199	1.55307	0.55546	4.29121	2.35476	4.02903	4.53555	11.0017	4.84581	13.373	16.5261	15.4026	6.54571
repetitionⅢ	2019-04-26	2019-04-30	2019-05-05	2019-05-11	2019-05-18	2019-05-25	2019-06-02	2019-06-09	2019-06-15	2019-06-22	2019-06-29	2019-07-06
NSV	-0.164055	0.128184	-0.988448	-0.510731	-2.67504	-0.810321	0.631211	2.64865	3.80909	5.96664	11.5834	6.45971	2.17319
Va	0.323192	0.264034	0.648797	4.88258	3.87864	5.44684	2.89039	10.122	8.35507	15.5035	28.1073	16.9047	8.11059
Vb	0.299713	0.0942333	0.534289	12.6346	6.0133	1.0226	2.2437	6.20447	4.20472	10.0444	20.7257	18.8419	6.9053
Vc	0.0196009	0.201728	0.984634	2.77579	4.20106	3.93263	8.62972	15.6971	5.99716	14.5491	20.2168	11.7842	7.41579
SVa	0.446624	0.88792	0.689392	6.30849	5.57126	10.0002	1.94255	9.58919	10.4285	15.7402	43.3551	13.3083	9.85564
SVb	0.812318	1.67127	1.54825	2.18495	4.28818	4.71551	5.36	9.58457	10.5792	20.793	14.5963	12.241	7.36455
SVc	0.175968	2.51845	1.76586	4.38168	5.11266	4.86552	4.05747	8.44516	8.89506	12.6976	18.5665	15.4026	7.24038
