# Supplementary material for: Increasing methane (CH4) emissions and altering rhizosphere microbial diversity in paddy soil by combining Chinese milk vetch and rice straw
Source: PeerJ. 2020 Aug 3;8:e9653. doi: 10.7717/peerj.9653 (PMC7409806; doi:10.7717/peerj.9653)
Supplement: Supplemental Information 8 [file peerj-08-9653-s008.xlsx]

## Sheet: Sheet1
group	TC	TN	AOC	MBC	MBN	NH4-N	NO3-N	AN	AK	AP	pH	BD	WFPS	CH4
NSV	16.7	1.57	460.63	413.09	28.94	1.49	0.08	452.2	49.2958	6.32947	5.15	1.17034	63.2138	51.91
NSV	17.1	1.86	325.34	270.21	19.3	2.36	0.02	473.2	46	17.5073	5.05	1.22456	67.6092	47.5
NSV	15.7	1.84	487.12	406.55	43.41	1.23	0.26	550.2	39.961	7.7267	5.13	1.1892	64.8906	38.13
Va	17.2	1.61	628.76	267.17	48.24	1.8	0.09	462	59.081	7.30753	5.13	1.1519	64.8014	123.23
Va	17	2.1	422.95	264.14	53.06	3.62	0.07	591.5	66.4683	7.30753	5	1.20367	64.1423	131.81
Va	19	1.93	649.16	541.44	33.77	2.5	0.16	620.2	50.9804	6.74864	5.22	1.09238	59.0272	145.77
Vb	16.1	1.7	693.44	546.92	38.59	1.38	0.19	511	39.749	6.60891	5.04	1.07129	60.1615	134.4
Vb	17.6	1.97	491.07	431.4	43.41	2.47	0.05	640.5	59.127	11.2198	5.06	1.13131	62.8071	128.17
Vb	18.8	1.82	430.74	637.88	62.71	1.58	0.14	556.5	45.2675	12.4773	5.07	0.986701	50.8559	120.05
Vc	14.1	1.64	598.51	241.13	53.06	1.07	0.08	417.2	43.7743	9.12393	5.11	1.19786	68.2171	112.36
Vc	17.1	1.69	301.03	347.84	38.59	2.63	0.16	431.9	69.2464	10.102	5.13	1.11154	55.5423	127.96
Vc	17	1.97	565.25	408.78	48.24	1.69	0.04	563.5	45.9281	14.154	5.14	1.23414	68.2902	136.17
SVa	19.8	1.56	428.37	508.17	43.41	1.63	0.2	435.4	61.3497	10.3814	5.16	1.14721	63.6176	168.87
SVa	21	1.93	504.66	446.28	43.41	1.25	0.06	556.5	76.0234	12.0581	5.11	1.0666	59.6992	152.76
SVa	18.2	1.89	438.99	374.31	48.24	1.04	0.2	508.9	60.1578	7.58698	5.03	0.960102	51.514	183.09
SVb	17.6	1.64	464.29	372.68	53.06	3.12	0.1	436.8	82.3171	15.8307	5.16	1.1574	64.1357	148.16
SVb	18.9	2	729.14	672.01	57.89	3.04	0.1	563.5	85.1927	15.8307	5.09	0.936662	49.4912	136.46
SVb	19	1.79	592.95	775.04	53.06	4.04	0.1	486.5	50.0391	7.7267	5.18	1.12408	63.5108	133.07
SVc	15	1.92	729.81	388.5	38.59	1.01	0.05	481.6	48.1928	10.5212	5	1.01676	57.9835	120.57
SVc	20.5	2.03	494.22	436.75	48.24	1.62	0.08	571.2	52.2682	10.102	5.15	1.05264	61.3861	115.39
SVc	20.6	1.91	450.96	572.19	33.77	1.89	0.2	583.8	67.8497	9.96227	5.05	1.05906	58.5294	128.08
