# Supplementary material for: Increasing methane (CH4) emissions and altering rhizosphere microbial diversity in paddy soil by combining Chinese milk vetch and rice straw
Source: PeerJ. 2020 Aug 3;8:e9653. doi: 10.7717/peerj.9653 (PMC7409806; doi:10.7717/peerj.9653)
Supplement: Supplemental Information 9 — Diversity was based on a 16S rRNA (bacteria) and ITS1 (fungi) gene sequence assignment data set with a 97% sequence similarity threshold [file peerj-08-9653-s009.xlsx]

## Sheet: bacteria
Tag number	ASV number	chao1	shannon	simpson	group
50585	4482	5311.93	6.81915	0.003991	NSV1
53020	4272	5511.9	6.91	0.003391	NSV2
52165	4413	5540.28	7.00114	0.002927	NSV3
51469	4576	5353.48	6.89398	0.00382	Va1
52439	4324	5327.74	6.97425	0.003168	Va2
52782	4413	5479.91	7.10051	0.002489	Va3
51660	4548	5377.6	7.02334	0.002842	Vb1
51742	4612	5552.69	6.97228	0.003226	Vb2
52684	4385	5655.17	7.03895	0.002777	Vb3
53202	4375	5196.77	6.87453	0.003839	Vc1
51469	4205	5338.86	6.95354	0.002987	Vc2
52332	4304	5470.64	6.89628	0.003683	Vc3
50683	4575	5584.59	6.9963	0.002796	SVa1
52523	4551	5673.38	7.06751	0.002605	SVa2
52061	4400	5468.36	6.93182	0.003124	SVa3
52277	4241	4620.07	6.56798	0.005382	SVb1
52567	3727	5204.66	6.78889	0.004161	SVb2
52796	4140	5263.78	6.9189	0.002815	SVb3
51893	4476	5432.72	6.93389	0.003441	SVc1
52352	4455	5404.88	7.03604	0.002687	SVc2
54020	4419	5652.16	6.95934	0.002824	SVc3

## Sheet: fungi
Tag number	ASV number	chao1	shannon	simpson	group
51223	579	382.565	3.10912	0.201315	NSV
50429	378	541.894	3.68343	0.077386	NSV
51498	532	591.718	3.93769	0.055308	NSV
50475	549	697.85	4.26293	0.046761	Va
50088	661	743.061	4.41907	0.051399	Va
49493	721	568.5	3.89698	0.086861	Va
51453	561	631.097	4.70934	0.024982	Vb
51131	528	589.488	4.24373	0.039316	Vb
50240	613	541.405	4.16637	0.04797	Vb
51188	424	492.444	3.99178	0.052304	Vc
51071	465	539.786	4.01104	0.055606	Vc
51147	506	448.474	4.05978	0.045814	Vc
51222	546	563.318	3.25086	0.142869	SVa
50898	532	562	4.25012	0.037447	SVa
50251	493	505.536	4.34654	0.038192	SVa
49378	730	365.125	2.82402	0.193908	SVb
51777	358	573.658	4.26826	0.043043	SVb
51163	558	772.655	4.30107	0.051156	SVb
50876	578	549	4.12242	0.045678	SVc
51130	494	612.588	4.13137	0.047169	SVc
50007	534	501.966	4.30539	0.040301	SVc

## Sheet: Sheet1
		Tag number	ASV number	Chao1	shannon	simpson
	NSV	51923.33±1235.36a	4389.00±107.04a	5454.71±124.46a	6.91±0.09ab	0.0034±0.0005ab
	Va	52230.00±680.99a	4437.67±127.8a	5387.04±81.45a	6.99±0.1a	0.0032±0.0007ab
	Vb	52028.67±569.01a	4515.00±117.04a	5528.49±140.36a	7.01±0.03a	0.0029±0.0002b
	Vc	52334.33±866.50a	4294.67±85.38a	5335.43±136.97ab	6.91±0.04ab	0.0035±0.0005ab
Bcterial	SVa	51755.67±957.25a	4508.67±94.87a	5575.44±102.81a	7.00±0.07a	0.0028±0.0003b
	SVb	52546.67±260.10a	4036.00±272.33b	5029.50±355.81b	6.76±0.18b	0.0041±0.0013a
	SVc	52755.00±1119.30a	4450.00±28.83a	5496.58±135.45a	6.98±0.05a	0.003±0.0004b
	NSV	51050.00±555.1a	496.33±105.14ab	505.39±109.25ab	3.58±0.42b	0.1113±0.0787a			NSV	Va	Vb	Vc	SVa	SVb	SVc
	Va	50018.67±494.66a	643.67±87.3a	669.80±90.60a	4.19±0.27ab	0.0617±0.0219a		Tag number	51923±1235a	52230±681a	52029±569a	52334±8667a	51756±957a	52546.7±260.1a	52755±1119a
	Vb	50941.33±628.35a	567.33±42.85ab	587.33±44.88ab	4.37±0.29a	0.0374±0.0116a		ASV number	4389±107a	4438±128a	4515±117a	4295±85a	4509±95a	4036±272b	4450±29a
Fungi	Vc	51135.33±59.37a	465.00±41.00b	493.57±45.67b	4.02±0.04ab	0.0512±0.005a		Chao1	5454.71±124.46a	5387.04±81.45a	5528.49±140.36a	5335.43±136.97ab	5575.44±102.81a	5029.50±355.81b	5496.58±135.45a
	SVa	50790.33±494.37a	523.67±27.47ab	543.62±32.99ab	3.95±0.61ab	0.0728±0.0607a		shannon	6.91±0.09ab	6.99±0.1a	7.01±0.03a	6.91±0.04ab	7.00±0.07a	6.76±0.18b	6.98±0.05a
	SVb	50772.67±1246.22a	548.67±186.18ab	570.48±203.78ab	3.80±0.84ab	0.096±0.0849a		simpson	0.003±0.001ab	0.003±0.001ab	0.003±0.000b	0.004±0.001ab	0.003±0.000b	0.004±0.001a	0.003±0.004b
	SVc	50671.00±588.9a	535.33±42.02ab	554.52±55.52ab	4.19±0.10ab	0.0444±0.0036a
								Tag number	51050±555a	50019±495a	50941±628a	51135±59a	50790±494a	50773±1246a	50671±589a
								ASV number	496±105ab	644±87a	567±43ab	465±41b	524±27ab	549±186ab	535±42ab
								Chao1	505.39±109.3ab	669.80±90.6a	587.33±44.9ab	493.57±45.7b	543.62±33.0ab	570.48±203.8ab	554.52±55.5ab
								shannon	3.58±0.42b	4.19±0.27ab	4.37±0.29a	4.02±0.04ab	3.95±0.61ab	3.80±0.84ab	4.19±0.10ab
								simpson	0.111±0.078a	0.062±0.022a	0.037±0.012a	0.051±0.01a	0.073±0.061a	0.096±0.085a	0.044±0.004a
